# Supplementary material for: Soil organic carbon is a key determinant of CH4 sink in global forest soils
Source: Nat Commun. 2023 May 30;14:3110. doi: 10.1038/s41467-023-38905-8 (PMC10229549; doi:10.1038/s41467-023-38905-8)
Supplement: Supplementary file 4 — Supplementary Data 1 [file 41467_2023_38905_MOESM4_ESM.xlsx]

## Sheet: Supplementary Data
This Supplementary Data present the data used for meta-analysis.
Reference	Methane uptake rate (mg CH4 m-2 day-1)	Soil organic carbon (g kg-1)	Latitude	Longitude
Adamsen & King 1993	2.7	46	43.94	-69.56
Ambus et al., 2006	0.303	9.1	42.24	-85.24
Ambus et al., 2006	0.311	10	42.24	-85.24
Ambus et al., 2006	0.584	23.5	42.24	-85.24
Ambus et al., 2006	0.584	26.1	42.24	-85.24
Ambus et al., 2006	0.778	28.5	42.24	-85.24
Ambus et al., 2006	2.16	33	42.24	-85.24
Baas et al., 2017	1.264	26.1	35.15	-85.25
Blankinship et al., 2010	0.8864	13.5	35.35	-111.73
Blankinship et al., 2010	1.824	16.2	35.35	-111.73
Blankinship et al., 2010	1.28	37.7	35.35	-111.73
Born et al., 1990	3.56164	20	49.42	8.7
Born et al., 1990	0.821918	23	49.42	8.7
Born et al., 1990	2.46575	35	49.42	8.7
Born et al., 1990	1.09589	40	49.42	8.7
Born et al., 1990	3.56164	50	49.42	8.7
Burke et al., 1999	1.4	11	33.9	-83.4
Burke et al., 1999	0.11	14	33.9	-83.4
Burke et al., 1999	0.16	15	33.9	-83.4
Burke et al., 1999	0.2	15	33.9	-83.4
Burke et al., 1999	0.18	16	33.9	-83.4
Burke et al., 1999	1.28	17	33.9	-83.4
Butterbach-Bahl et al., 2004	0.762	31	-17.6	145.54
Castro et al., 1995	3.392	57	42.3	-72.1
Castro et al., 1995	3.84	75	42.3	-72.1
Chan & Parkin 2001	2.83	48	42.3	-23
Chen et al., 2020	1.059	31.43	26.22	105.45
Chen et al., 2020	2.075	40	26.22	105.45
Dong et al., 1998	1.84	34	49.86	8.65
Erickson and Perakis, 2014	4.2	91.33	44.85	-123.9
Fang et al., 2010	1.003	16.42	21.56	101.16
Fang et al., 2010	0.764	32	23.1	112.34
Fang et al., 2010	0.323	25.77	42.24	128.05
Fender et al., 2013	0.24	16.4	51.04	10.3
Fender et al., 2013	0.34	17	51.04	10.3
Fender et al., 2013	0.14	17.5	51.04	10.3
Fender et al., 2013	0.12	18.3	51.04	10.3
Fernandes et al., 2002	0.844	11	-10.1	-62.49
Fest et al., 2015	0.926	24.5	37.25	144.5
Goldman et al., 1995	3.8	49	40.83	-73.85
Goldman et al., 1995	5.4	43.6	41.09	-73.79
Goldman et al., 1995	5	47.3	41.85	-73.21
Groffman et al., 2009	0.9	20.3488	39.15	-76.3
Groffman et al., 2009	0.75	23.8372	39.15	-76.3
Groffman et al., 2009	0.75	27.907	39.15	-76.3
Groffman et al., 2009	1.34	30.814	39.15	-76.3
Groffman et al., 2009	0.87	34.3023	39.15	-76.3
Groffman et al., 2009	1.59	34.3023	39.15	-76.3
Groffman et al., 2009	1.83	36.0465	39.15	-76.3
Groffman et al., 2009	2.06	41.2791	39.15	-76.3
Guckland et al., 2009	2.215	22.5	51.1	10.39
Guckland et al., 2009	3.32	30	51.1	10.39
Guckland et al., 2009	2.35	30.76	51.1	10.39
Gulledge et al., 2004	3.2	62.2093	42.3	-72.1
Inclán et al., 2012	1.24201	34.3	40.34	-4.08
Inclán et al., 2012	0.328767	20.9	40.35	-3.55
Inclán et al., 2012	2.00913	73.4	40.43	-4.07
Iqbal et al., 2009	0.607	18.1	30.63	110.09
Iqbal et al., 2009	0.079	20.8	30.63	110.09
Iqbal et al., 2009	0.062	23.8	30.63	110.09
Iqbal et al., 2009	0.622	23.9	30.63	110.09
Iqbal et al., 2009	0.06	25.83	30.63	110.09
Iqbal et al., 2009	0.358	29.1	30.63	110.09
Ishizuka et al., 2009	0.19	50	26.31	127.59
Ishizuka et al., 2009	2.36	42	33.08	130.43
Ishizuka et al., 2009	0.77	71	34.24	132.43
Ishizuka et al., 2009	4.48	80	35.12	137.34
Ishizuka et al., 2009	1.95	24	35.14	137.08
Ishizuka et al., 2009	3.19	48	36.35	140.35
Ishizuka et al., 2009	1.65	88	36.35	140.35
Ishizuka et al., 2009	4.72	54	36.56	140.35
Ishizuka et al., 2009	4.53	94	36.56	140.35
Ishizuka et al., 2009	4.92	55	42.55	141.16
Ishizuka et al., 2009	1.73	50	42.59	141.1
Ishizuka et al., 2009	4.13	78	42.59	141.24
Ishizuka et al., 2009	3.31	78	42.59	141.24
Ishizuka et al., 2009	2.93	86	43.4	143.06
Itoh et al., 2010	0.49	31.7	2.59	102.18
Jacinthe, 2015	0.64	20.2	39.17	-86.44
Jacinthe, 2015	0.28	30.9	39.17	-86.44
Jacinthe, 2015	3.12	33.1	39.17	-86.44
Jacinthe, 2015	1.57	34.3	39.17	-86.44
Jacinthe, 2015	2.22	37.2	39.17	-86.44
Jang et al., 2011	2.92	62.72	38.02	128.26
Keller et al., 2005	0.2	25	-3.04	-54.95
Keller et al., 2005	0.95	25	-3.04	-54.95
Kiese et al., 2003	0.877	31	-17.16	145.54
Kim et al., 2011	4.26	37	43.06	141.2
Kim et al., 2011	0.264	39	43.06	141.2
Lessard et al., 1994	0.5	34.4	45.22	-75.43
Li et al., 2015	0.205	20.44	26.44	115.03
Liu et al., 2008	0.031	13.4	22.41	112.54
Liu et al., 2008	0.037	11.89	24.41	112.54
Liu et al., 2014	3.144	16.47	37.52	114.15
Liu et al., 2014	2.28	19.77	37.52	114.15
Liu et al., 2014	2.424	21.29	37.52	114.15
Liu et al., 2014	3.624	22.03	37.52	114.15
Liu et al., 2014	2.376	27.34	37.52	114.15
Liu et al., 2014	5.16	33.73	37.52	114.15
Livesley et al., 2009	0.5056	38	-34.5	118.1
Livesley et al., 2011	0.3616	20.9	-12.49	131
Livesley et al., 2011	0.39712	23.4	-12.49	131
Luo et al., 2013	1.132	22.5	48.3	11.11
Macdonald et al., 1999	1.512	45	3.51	11.5
Macdonald et al., 1999	0.933	30	4.96	117.8
Macdonald et al., 1999	1.201	33	4.96	117.8
Macdonald et al., 1999	1.331	36	4.96	117.8
Maljanen et al., 2006	3.672	75	61.19	24.97
Matson et al., 2017	0.22	12.8	8.59	-79.33
Matson et al., 2017	0.682	15.1	9.1	-79.44
Matson et al., 2017	0.934	15	9.11	-79.46
Matson et al., 2017	0.557	19.6	9.21	-79.43
Matson et al., 2017	0.387	10.8	9.4	-79.38
Merino et al., 2004	1.71689	37.7	42.98	-7.55
Ming et al., 2018	0.838	17.24	22.1	106.5
Ming et al., 2018	0.538	21.61	22.1	106.5
Ming et al., 2018	0.833	25.99	22.1	106.5
Ming et al., 2018	0.653	29.15	22.1	106.5
Palm et al., 2002	0.96	11	-5.45	-76.05
Phillips et al., 2001	0.58	39.72	35.58	-79.05
Prime & Christensen 1999	0.6	14.4	9.35	-0.58
Prime & Christensen 1999	0.336	25.2	9.35	-0.58
Purbopuspito et al., 2006	1.21279	77	-1.19	120.18
Purbopuspito et al., 2006	0.894977	68	-1.25	120.17
Raut et al., 2014	0.712	25.9	12	77.5
Rowlings et al., 2012	1.447	35.33	-26	152
Saari et al., 2004	1.44	28	61.51	29.22
Sakabe et al., 2015	0.444	15.7	35	136
Sakabe et al., 2015	0.389	20.2	35	136
Sakabe et al., 2015	2.26	20.2	35	136
Scharfee et al., 1990	1.152	41	7.51	-62.57
Shrestha et al., 2014	1.03	42	43.49	-123.18
Shrestha et al., 2014	1.721	41.8	43.5	-123.23
Shrestha et al., 2014	1.984	29	44.4	-122.43
Shrestha et al., 2014	1.611	48.3	44.5	-122.39
Simona et al., 2004	0.08	46	9.75	-63.45
Singh et al., 1997	0.49	12.4	24.3	83.1
Singh et al., 1997	0.36	29.8	24.3	83.1
Singh et al., 1997	0.57	6.6	25.1	81.85
Singh et al., 1997	0.4	18.2	25.1	81.85
Sousa et al., 2011	1	31	-23.3	-45.03
Sousa et al., 2011	1.8	45	-23.3	-45.03
Sousa et al., 2011	1.6	58	-23.3	-45.03
Steinkamp et al., 2001	1.968	36	48.03	8.22
Tamai et al., 2003	2.11	35	35.12	137.34
Tamai et al., 2003	4.27	76	35.12	137.34
Tang et al., 2006	2.04	11.7	23.1	112.3
Tang et al., 2006	1.44	15.43	23.1	112.3
Tang et al., 2006	1.272	25	23.1	112.3
Teepe et al., 2004	1.57078	32	52.75	9.38
Teepe et al., 2004	2.02374	33	52.75	9.38
Teepe et al., 2004	0.401826	37	52.75	9.38
Teh et al., 2014	0.213333	30	-12.53	-71.24
This study	2.10977	32.1653	37.76	127
This study	1.55549	39.3328	37.76	127
This study	2.26	49.6019	37.76	127
This study	3.33	63.976	37.76	127
Verchot et al., 2000	0.575	27.8	2.59	-47.31
Wanyama et al., 2019	1.388	42	-0.17	35.25
Wei et al., 2018	1.68	49.3	33.2	111.47
Wei et al., 2018	3.6	58	33.2	111.47
Weitz et al., 1998	0.98	40	10.26	-84
Weitz et al., 1998	1	45	10.26	-84
Werner et al., 2006	0.1824	25	21.54	101.16
Werner et al., 2006	0.8192	30	21.55	101.16
Werner et al., 2006	0.944	19	21.57	101.12
Werner et al., 2007	1.792	35	0.8	34.5
Wu et al., 2018	0.648	18	32.45	111.13
Wu et al., 2019	1.056	18	32.45	111.13
Wu et al., 2019	0.608	18	32.45	111.13
Wu et al., 2019	0.678	22	32.45	111.13
Wu et al., 2019	0.704	22	32.45	111.13
Wu et al., 2019	1.091	24	32.45	111.13
Xu et al., 2014	1.208	46	50.56	121.3
Yamulki & Morison 2017	0.272	25.7	51.09	-0.51
Yamulki & Morison 2017	0.294	26.9	51.09	-0.51
Yamulki & Morison 2017	0.9	27.1	51.09	-0.51
Yan et al., 2016	2.945	33.17	51.05	125.3
Yang et al., 2017	2.374	29.78	31.54	110.68
Yashiro et al., 2008	0.486	25.66	2.58	102.18
Yashiro et al., 2008	0.486	25.66	2.58	102.18
Yashiro et al., 2008	1.063	32.83	2.58	102.18
Yashiro et al., 2008	1.063	32.83	2.58	102.18
Yin et al., 2016	0.61	7.1	41.68	121.48
Yin et al., 2016	0.776	17.8	41.68	121.48
Yin et al., 2016	1.648	19.4	41.68	121.48
Zhang et al., 2008	0.915	17.3	23.17	112.1
Zhang et al., 2008	0.57	22.7	23.17	112.1
Zhang et al., 2008	1.315	32.1	23.17	112.1
Zhang et al., 2012	0.598	16.19	22.34	112.5
Zhang et al., 2017	1.772	19.9	22.16	107.13
Zhang et al., 2017	1.808	24.6	22.16	107.13
Zheng et al., 2012	0.96	15.5	22.34	112.5
Zheng et al., 2012	1.152	22.1	22.34	112.5
Zheng et al., 2016	0.41	27	23.1	112.1
Zheng et al., 2016	0.59	29	23.1	112.1
Zhou et al., 2019	0.663	11.83	31.16	105.28
Zhou et al., 2019	0.668	12.31	31.16	105.28
Zhou et al., 2019	0.755	13.12	31.16	105.28
Zhou et al., 2019	0.618	20.5	31.16	105.28
Zhou et al., 2019	1.101	21	31.16	105.28
Zhou et al., 2019	0.675	22.4	31.16	105.28
Zhou et al., 2019	0.578	28.53	31.16	105.28
Zhou et al., 2019	0.631	28.63	31.16	105.28

## Sheet: References
References
Adamsen, A. P. S. & King, G. M. Methane consumption in temperate and subarctic forest soils: Rates, vertical zonation, and responses to water and nitrogen. Appl. Environ. Microbiol. 59, 485–490 (1993).
Ambus, P. & Robertson, G. P. The effect of increased N deposition on nitrous oxide, methane and carbon dioxide fluxes from unmanaged forest and grassland communities in Michigan. Biogeochemistry 79, 315–337 (2006).
Baas, P., Knoepp, J. D., Markewitz, D. & Mohan, J. E. Areas of residential development in the southern Appalachian Mountains are characterized by low riparian zone nitrogen cycling and no increase in soil greenhouse gas emissions. Biogeochemistry 133, 113–125 (2017).
Barrena, I. et al. Greenhouse gas fluxes (CO2, N2O and CH4) from forest soils in the Basque Country: Comparison of different tree species and growth stages. For. Ecol. Manage. 310, 600–611 (2013).
Blankinship, J. C., Brown, J. R., Dijkstra, P., Allwright, M. C. & Hungate, B. A. Response of Terrestrial CH4 Uptake to Interactive Changes in Precipitation and Temperature Along a Climatic Gradient. Ecosystems 13, 1157–1170 (2010).
Born, M., Dörr, H. & Levin, I. Methane consumption in aerated soils of the temperate zone. Tellus B Chem. Phys. Meteorol. 42, 2–8 (1990).
Burke, R. A., Meyer, J. L., Cruse, J. M., Birkhead, K. M. & Paul, M. J. Soil-atmosphere exchange of methane in adjacent cultivated and floodplain forest soils. J. Geophys. Res. Atmos. 104, 8161–8171 (1999).
Butterbach-Bahl, K. et al. Temporal variations of fluxes of NO, NO2, N2O, CO 2, and CH4 in a tropical rain forest ecosystem. Global Biogeochem. Cycles 18, 1–11 (2004).
Castro, M. S., Steudler, P. A., Melillo, J. M., Aber, J. D. & Bowden, R. D. Factors controlling atmospheric methane consumption by temperate forest soils. Global Biogeochem. Cycles 9, 1–10 (1995).
Castaldi, S. et al. Nitrous oxide and methane fluxes from soils of the Orinoco savanna under different land uses. Glob. Chang. Biol. 10, 1947–1960 (2004).
Chan, A. S. K. & Parkin, T. B. Effect of Land Use on Methane Flux from Soil. J. Environ. Qual. 30, 786–797 (2001).
Chen, P. et al. Effects of afforestation on soil CH4 and N2O fluxes in a nsubtropical karst landscape. Sci. Total Environ. 705, 135974 (2020).
Dong, Y., Scharffe, D., Lobert, J. M., Crutzen, P. J. & Sanhueza, E. Fluxes of CO2, CH4 and N2O from a temperate forest soil: the effects of leaves and humus layers. Tellus, Ser. B Chem. Phys. Meteorol. 50B, 243–252 (1998).
Erickson, H. E. & Perakis, S. S. Soil fluxes of methane, nitrous oxide, and nitric oxide from aggrading forests in coastal Oregon. Soil Biol. Biochem. 76, 268–277 (2014).
Fang, H. J. et al. Effects of multiple environmental factors on CO2 emission and CH4 uptake from old-growth forest soils. Biogeosciences 7, 395–407 (2010).
Fender, A. C. et al. Root-induced tree species effects on the source/sink strength for greenhouse gases (CH4, N2O and CO2) of a temperate deciduous forest soil. Soil Biol. Biochem. 57, 587–597 (2013).
Fernandes, S. A. P., Bernoux, M., Cerri, C. C., Feigl, B. J. & Piccolo, M. C. Seasonal variation of soil chemical properties and CO2 and CH4 fluxes in unfertilized and P-fertilized pastures in an Ultisol of the Brazilian Amazon. Geoderma 107, 227–241 (2002).
Fest, B. J. et al. Soil methane oxidation in both dry and wet temperate eucalypt forests shows a near-identical relationship with soil air-filled porosity. Biogeosciences 14, 467–479 (2017).
Goldman, M. B., Groffman, P. M., Pouyat, R. V., McDonnell, M. J. & Pickett, S. T. A. CH4 uptake and N availability in forest soils along an urban to rural gradient. Soil Biol. Biochem. 27, 281–286 (1995).
Groffman, P. M. & Pouyat, R. V. Methane uptake in urban forests and lawns. Environ. Sci. Technol. 43, 5229–5235 (2009).
Gulledge, J., Hrywna, Y., Cavanaugh, C. & Steudler, P. A. Effects of long-term nitrogen fertilization on the uptake kinetics of atmospheric methane in temperate forest soils. FEMS Microbiol. Ecol. 49, 389–400 (2004).
Inclán, R. et al. N2O and CH4 fluxes in undisturbed and burned holm oak, scots pine and pyrenean oak forests in central Spain. Biogeochemistry 107, 19–41 (2012).
Iqbal, J., Lin, S., Hu, R. & Feng, M. Temporal variability of soil-atmospheric CO2 and CH4 fluxes from different land uses in mid-subtropical China. Atmos. Environ. 43, 5865–5875 (2009).
Ishizuka, S. et al. Methane uptake rates in Japanese forest soils depend on the oxidation ability of topsoil, with a new estimate for global methane uptake in temperate forest. Biogeochemistry 92, 281–295 (2009).
Itoh, M. et al. Temporal and spatial variations of soil carbon dioxide, methane, and nitrous oxide fluxes in a Southeast Asian tropical rainforest. Biogeosciences Discuss. 7, 6847–6887 (2010).
Jacinthe, P. A. Carbon dioxide and methane fluxes in variably-flooded riparian forests. Geoderma 241–242, 41–50 (2015).
Jang, I., Lee, S., Zoh, K. D. & Kang, H. Methane concentrations and methanotrophic community structure influence the response of soil methane oxidation to nitrogen content in a temperate forest. Soil Biol. Biochem. 43, 620–627 (2011).
Keller, M. et al. Soil-atmosphere exchange of nitrous oxide, nitric oxide, methane, and carbon dioxide in logged and undisturbed forest in the Tapajos National Forest, Brazil. Earth Interact. 9, 1–28 (2005).
Kiese, R., Hewett, B., Graham, A. & Butterbach-Bahl, K. Seasonal variability of N2O emissions and CH4 uptake by tropical rainforest soils of Queensland, Australia. Global Biogeochem. Cycles 17, 1–13 (2003).
Kim, Y. S. et al. Simulated nitrogen inputs influence methane and nitrous oxide fluxes from a young larch plantation in northern Japan. Atmos. Environ. 46, 36–44 (2012).
Lessard, R. et al. Methane and carbon dioxide fluxes from poorly drained adjacent cultivated and forest sites. Can. J. Soil Sci. 74, 139–146 (1994).
Li, X. et al. The contrasting effects of deposited NH4+ and NO3- on soil CO2, CH4 and N2O fluxes in a subtropical plantation, southern China. Ecol. Eng. 85, 317–327 (2015).
Liu, H. et al. Greenhouse gas fluxes from soils of different land-use types in a hilly area of South China. Agric. Ecosyst. Environ. 124, 125–135 (2008).
Liu, X. P., Zhang, W. J., Hu, C. S. & Tang, X. G. Soil greenhouse gas fluxes from different tree species on Taihang Mountain, North China. Biogeosciences 11, 1649–1666 (2014).
Livesley, S. J. et al. Seasonal variation and fire effects on CH4, N2O and CO2 exchange in savanna soils of northern Australia. Agric. For. Meteorol. 151, 1440–1452 (2011).
Livesley, S. J. et al. Soil-atmosphere exchange of greenhouse gases in a Eucalyptus marginata woodland, a clover-grass pasture, and Pinus radiata and Eucalyptus globulus plantations. Glob. Chang. Biol. 15, 425–440 (2009).
Luo, G. J., Kiese, R., Wolf, B. & Butterbach-Bahl, K. Effects of soil temperature and moisture on methane uptake and nitrous oxide emissions across three different ecosystem types. Biogeosciences 10, 3205–3219 (2013).
MacDonald, J. A. . METHANE OXIDATION IN TEMPERATE AND TROPICAL SOILS. (1997).
Maljanen, M., Jokinen, H., Saari, A., Strömmer, R. & Martikainen, P. J. Methane and nitrous oxide fluxes, and carbon dioxide production in boreal forest soil fertilized with wood ash and nitrogen. Soil Use Manag. 22, 151–157 (2006).
Matson, A. L., Corre, M. D., Langs, K. & Veldkamp, E. Soil trace gas fluxes along orthogonal precipitation and soil fertility gradients in tropical lowland forests of Panama. Biogeosciences 14, 3509–3524 (2017).
Merino, A., Pérez-Batallón, P. & Macías, F. Responses of soil organic matter and greenhouse gas fluxes to soil management and land use changes in a humid temperate region of southern Europe. Soil Biol. Biochem. 36, 917–925 (2004).
Ming, A. et al. Effects of near natural forest management on soil greenhouse gas flux in Pinus massoniana (Lamb.) and Cunninghamia lanceolata (Lamb.) Hook. plantations. Forests 9, 1–14 (2018).
Mojeremane, W., Rees, R. M. & Mencuccini, M. Effects of site preparation for afforestation on methane fluxes at Harwood Forest, NE England. Biogeochemistry 97, 89–107 (2010).
Palm, C. A. et al. Nitrous oxide and methane fluxes in six different land use systems in the Peruvian Amazon. Global Biogeochem. Cycles 16, 21-1-21–13 (2002).
Phillips, R. L., Whalen, S. C. & Schlesinger, W. H. Influence of atmospheric CO2 enrichment on methane consumption in a temperature forest soil. Glob. Chang. Biol. 7, 557–563 (2001).
Priemé, A. & Christensen, S. Methane uptake by a selection of soils in Ghana with different land use. J. Geophys. Res. Atmos. 104, 23617–23622 (1999).
Purbopuspito, J., Veldkamp, E., Brumme, R. & Murdiyarso, D. Trace gas fluxes and nitrogen cycling along an elevation sequence of tropical montane forests in Central Sulawesi, Indonesia. Global Biogeochem. Cycles 20, 1–11 (2006).
Raut, N., Sitaula, B. K., Bakken, L. R. & Dörsch, P. Fluxes of CH4, N2O, and kinetics of denitrification in disturbed and undisturbed forest soil in India. Can. J. Soil Sci. 94, 237–249 (2014).
Rowlings, D. W., Grace, P. R., Kiese, R. & Weier, K. L. Environmental factors controlling temporal and spatial variability in the soil-atmosphere exchange of CO 2, CH 4 and N 2O from an Australian subtropical rainforest. Glob. Chang. Biol. 18, 726–738 (2012).
Saari, A., Smolander, A. & Martikainen, P. J. Methane consumption in a frequently nitrogen-fertilized and limed spruce forest soil after clear-cutting. Soil Use Manag. 20, 65–73 (2004).
Sakabe, A. et al. One year of continuous measurements of soil CH4 and CO2 fluxes in a Japanese cypress forest: Temporal and spatial variations associated with Asian monsoon rainfall. J. Geophys. Res. Biogeosciences 120, 585–599 (2015).
Scharffe, D., Hao, W. M., Donoso, L., Crutzen, P. J. & Sanhueza, E. Soil fluxes and atmospheric concentration of CO and CH 4 in the northern part of the Guayana Shield, Venezuela . J. Geophys. Res. 95, 22475 (1990).
Shrestha, R. K., Strahm, B. D., Sucre, E. B., Holub, S. M. & Meehan, N. Fertilizer Management, Parent Material, and Stand Age Influence Forest Soil Greenhouse Gas Fluxes. Soil Sci. Soc. Am. J. 78, 2041–2053 (2014).
Singh, J. S. et al. Effect of soil nitrogen, carbon and moisture on methane uptake by dry tropical forest soils. Plant Soil 196, 115–121 (1997).
Sousa Neto, E. et al. Soil-atmosphere exchange of nitrous oxide, methane and carbon dioxide in a gradient of elevation in the coastal Brazilian Atlantic forest. Biogeosciences 8, 733–742 (2011).
Sousa Neto, E. et al. Soil-atmosphere exchange of nitrous oxide, methane and carbon dioxide in a gradient of elevation in the coastal Brazilian Atlantic forest. Biogeosciences 8, 733–742 (2011).
Steinkamp, R., Butterbach-Bahl, K. & Papen, H. Methane oxidation by soils of an N limited and N fertilized spruce forest in the Black Forest, Germany. Soil Biol. Biochem. 33, 145–153 (2001).
Tamai, N., Takenaka, C., Ishizuka, S. & Tezuka, T. Methane flux and regulatory variables in soils of three equal-aged Japanese cypress (Chamaecyparis obtusa) forests in central Japan. Soil Biol. Biochem. 35, 633–641 (2003).
Tang, X., Liu, S., Zhou, G., Zhang, D. & Zhou, C. Soil-atmospheric exchange of CO2, CH4, and N2O in three subtropical forest ecosystems in southern China. Glob. Chang. Biol. 12, 546–560 (2006).
Teepe, R., Brumme, R., Beese, F. & Ludwig, B. Nitrous Oxide Emission and Methane Consumption Following Compaction of Forest Soils. Soil Sci. Soc. Am. J. 68, 605–611 (2004).
Teh, Y. A. et al. Methane and nitrous oxide fluxes across an elevation gradient in the tropical Peruvian Andes. Biogeosciences 11, 2325–2339 (2014).
Verchot, L. V., Davidson, E. A., Cattânio, J. H. & Ackerman, I. L. Land-use change and biogeochemical controls of methane fluxes in soils of eastern Amazonia. Ecosystems 3, 41–56 (2000).
Wanyama, I. et al. Soil carbon dioxide and methane fluxes from forests and other land use types in an African tropical montane region. Biogeochemistry 143, 171–190 (2019).
Wei, H. et al. Variation in soil methane fluxes and comparison between two forests in China. Forests 9, 1–18 (2018).
Weitz, A. M., Veldkamp, E., Keller, M., Neff, J. & Crill, P. M. Nitrous oxide, nitric oxide, and methane fluxes from soils following clearing and burning of tropical secondary forest. J. Geophys. Res. Atmos. 103, 28047–28058 (1998).
Werner, C., Kiese, R. & Butterbach-Bahl, K. Soil-atmosphere exchange of N2O, CH4 and CO2 and controlling environmental factors for tropical rain forest sites in western Kenya. J. Geophys. Res. Atmos. 112, 1–15 (2007).
Werner, C. et al. N2O, CH4 and CO2 emissions from seasonal tropical rainforests and a rubber plantation in Southwest China. Plant Soil 289, 335–353 (2006).
Wu, J. et al. Afforestation enhanced soil CH4 uptake rate in subtropical China: Evidence from carbon stable isotope experiments. Soil Biol. Biochem. 118, 199–206 (2018).
Wu, J. et al. Soil net methane uptake rates in response to short-term litter input change in a coniferous forest ecosystem of central China. Agric. For. Meteorol. 271, 307–315 (2019).
Xu, M. et al. Low-level nitrogen addition promotes net methane uptake in a boreal forest across the great Xing’an Mountain Region, China. For. Sci. 60, 973–981 (2014).
Yamulki, S. & Morison, J. I. L. Annual greenhouse gas fluxes from a temperate deciduous oak forest floor. Forestry 90, 541–552 (2017).
Yan, G. et al. Response of CH4 and CO2 fluxes to simulated nitrogen deposition in a boreal forest in the Northeastern China. 127–137 (2016) doi:10.2991/i3csee-16.2016.25.
Yang, X., Wang, C. & Xu, K. Response of soil CH4 fluxes to stimulated nitrogen deposition in a temperate deciduous forest in northern China: A 5-year nitrogen addition experiment. Eur. J. Soil Biol. 82, 43–49 (2017).
Yashiro, Y., Kadir, W. R., Okuda, T. & Koizumi, H. The effects of logging on soil greenhouse gas (CO2, CH4, N2O) flux in a tropical rain forest, Peninsular Malaysia. Agric. For. Meteorol. 148, 799–806 (2008).
Yin, S. et al. Seasonal variation in soil greenhouse gas emissions at three age-stages of dawn redwood (Metasequoia glyptostroboides) stands in an alluvial Island, Eastern China. Forests 7, 1–15 (2016).
Zhang, K. et al. Impact of nitrogen fertilization on soil- Atmosphere greenhouse gas exchanges in eucalypt plantations with different soil characteristics in southern China. PLoS One 12, 1–14 (2017).
Zhang, W. et al. Methane uptake responses to nitrogen deposition in three tropical forests in southern China. J. Geophys. Res. Atmos. 113, 1–10 (2008).
Zhang, W. et al. Large difference of inhibitive effect of nitrogen deposition on soil methane oxidation between plantations with N-fixing tree species and non-N-fixing tree species. J. Geophys. Res. Biogeosciences 117, 1–9 (2012).
Zhang, W. et al. Large difference of inhibitive effect of nitrogen deposition on soil methane oxidation between plantations with N-fixing tree species and non-N-fixing tree species. J. Geophys. Res. Biogeosciences 117, 1–9 (2012).
Zheng, M. et al. Effects of nitrogen and phosphorus additions on soil methane uptake in disturbed forests. J. Geophys. Res. Biogeosciences 121, 3089–3100 (2016).
Zhou, M., Wang, X., Ren, X. & Zhu, B. Afforestation and deforestation enhanced soil CH 4 uptake in a subtropical agricultural landscape: Evidence from multi-year and multi-site field experiments. Sci. Total Environ. 662, 313–323 (2019).
